# Supplementary material for: Variation in the Drought Tolerance of Tropical Understory Plant Communities across an Extreme Elevation and Precipitation Gradient
Source: Plants (Basel). 2023 Aug 16;12(16):2957. doi: 10.3390/plants12162957 (PMC10459884; doi:10.3390/plants12162957)
Supplement: Supplementary file 1 [file plants-12-02957-s001.zip]

Archive with 1 entries (1 files):
- plants-2498646-supplementary.xlsx
